# Supplementary material for: The Expression Characteristics and Function of the RECQ Family in Pan-Cancer
Source: Biomedicines. 2023 Aug 21;11(8):2318. doi: 10.3390/biomedicines11082318 (PMC10452384; doi:10.3390/biomedicines11082318)
Supplement: Supplementary file 1 [file biomedicines-11-02318-s001.zip]

Archive with 1 entries (1 files):
- biomedicines-2525422-supplementary.pdf
